# Supplementary material for: Invasive Pulmonary Aspergillosis Diagnosis via Peripheral Blood Metagenomic Next-Generation Sequencing
Source: Front Med (Lausanne). 2022 Mar 24;9:751617. doi: 10.3389/fmed.2022.751617 (PMC8987774; doi:10.3389/fmed.2022.751617)
Supplement: Supplementary file 1 [file Table_1.XLSX]

## Sheet: Sheet1
sample	raw	Host	Adapter	lowQuality	clean
DL0021001	32952681	32546654	52	651	405324
DL0021002	38720694	37785797	702	26442	907753
DL0021003	24248892	21652217	750	101	2595824
DL0021004	22038073	21644171	40	221	393641
DL0021005	16865117	16131417	16	327	733357
DL0021006	17232720	17063121	8	61	169530
